# Supplementary material for: Dietary Inflammatory and Insulinemic Potentials, Plasma Metabolome and Risk of Colorectal Cancer
Source: Metabolites. 2023 Jun 12;13(6):744. doi: 10.3390/metabo13060744 (PMC10304271; doi:10.3390/metabo13060744)
Supplement: Supplementary file 1 [file metabolites-13-00744-s001.zip]

Archive with 1 entries (1 files):
- metabolites-2395992-supplementary.pdf
